# Supplementary material for: Skin as a Potential Entry Point for SARS-CoV-2 Virus
Source: Int J Mol Sci. 2026 Jun 15;27(12):5382. doi: 10.3390/ijms27125382 (PMC13299263; doi:10.3390/ijms27125382)
Supplement: Supplementary file 1 [file ijms-27-05382-s001.zip]

Archive with 1 entries (1 files):
- ijms-4274494-supplementary.pdf
